# Supplementary material for: Enzymatic Synthesis of Vancomycin-Modified DNA
Source: Molecules. 2022 Dec 15;27(24):8927. doi: 10.3390/molecules27248927 (PMC9782525; doi:10.3390/molecules27248927)
Supplement: Supplementary file 1 [file molecules-27-08927-s001.zip]

Archive with 1 entries (1 files):
- molecules-2056734-supplementary.pdf
